# Supplementary material for: New Target for Precision Medicine Treatment of Giant-Cell Tumor of Bone: Sunitinib Is Effective in the Treatment of Neoplastic Stromal Cells with Activated PDGFRβ Signaling
Source: Cancers (Basel). 2021 Jul 15;13(14):3543. doi: 10.3390/cancers13143543 (PMC8305892; doi:10.3390/cancers13143543)
Supplement: Supplementary file 1 [file cancers-13-03543-s001.zip]

Archive with 1 entries (1 files):
- cancers-1234944-supplementary.pdf
